# Supplementary material for: Bacillus Cyclic Lipopeptides Iturin and Fengycin Control Rice Blast Caused by Pyricularia oryzae in Potting and Acid Sulfate Soils by Direct Antagonism and Induced Systemic Resistance
Source: Microorganisms. 2021 Jul 3;9(7):1441. doi: 10.3390/microorganisms9071441 (PMC8305041; doi:10.3390/microorganisms9071441)
Supplement: Supplementary file 1 [file microorganisms-09-01441-s001.zip]

Archive with 1 entries (1 files):
- microorganisms-1282465-SI.pdf
